# Supplementary material for: Antifungal Activity of a Library of Aminothioxanthones
Source: Antibiotics (Basel). 2022 Oct 27;11(11):1488. doi: 10.3390/antibiotics11111488 (PMC9686595; doi:10.3390/antibiotics11111488)
Supplement: Supplementary file 1 [file antibiotics-11-01488-s001.zip]

Archive with 1 entries (1 files):
- antibiotics-1940731-supplementary.pdf
